# Supplementary material for: Elevated Tumor-Associated Androgen Receptor Activity Correlates with Poor Immune Infiltration and Immunotherapy Response across Cancer Types
Source: Cancer Res Commun. 2026 Jan 5;6(1):17–35. doi: 10.1158/2767-9764.CRC-25-0409 (PMC12766373; doi:10.1158/2767-9764.CRC-25-0409)
Supplement: Supplementary Data 2 — Data for Figure 1B to 1D [file crc-25-0409_supplementary_data_2_suppsd2.xlsx]

## Sheet: Figure 1B to 1D
Data for Figure 1B: AR activity on PFI survival outcome in males and females across 32 TCGA cohorts.							Data for Figure 1C: AR activity on PFI survival outcome in males across 26 TCGA cohorts.							Data for Figure 1D: AR activity on PFI survival outcome in females across 26 TCGA cohorts.
			95% CI for Hazard Ratio							95% CI for Hazard Ratio							95% CI for Hazard Ratio
Cancer Type	Hazard Ratio	Significance (p value)	Lower	Higher	Sample number (n)		Cancer Type	Hazard Ratio	Significance (p value)	Lower	Higher	Sample number (n)		Cancer Type	Hazard Ratio	Significance (p value)	Lower	Higher	Sample number (n)
ACC	1.14537	0.143105	0.955099	1.37355	79		ACC	1.3096	0.139705	0.915557	1.87323	31		ACC	1.0822	0.494738	0.86264	1.35764	48
BLCA	1.01838	0.644308	0.942595	1.10027	408		BLCA	1.01721	0.712341	0.929001	1.1138	301		BLCA	1.01991	0.799129	0.87623	1.18715	107
BRCA	1.04527	0.324601	0.95713	1.14152	1080		BRCA	0.683837	0.647604	0.134045	3.48863	12		BRCA	1.04704	0.307316	0.958597	1.14364	1068
CESC	1.12646	0.0680113	0.991228	1.28014	303		CHOL	1.04545	0.816466	0.718285	1.52163	16		CHOL	1.16154	0.355754	0.8453	1.59608	20
CHOL	1.1315	0.319288	0.887284	1.44294	36		COAD	0.986126	0.818288	0.87533	1.11095	239		COAD	0.936537	0.352152	0.815722	1.07525	214
COAD	0.968632	0.488271	0.88515	1.05999	453		DLBC	0.940898	0.88598	0.409173	2.1636	22		DLBC	0.408239	0.0114093	0.203931	0.817234	26
DLBC	0.699391	0.0589056	0.482611	1.01354	48		ESCA	1.10199	0.113858	0.976996	1.24298	138		ESCA	0.891141	0.542219	0.615146	1.29096	23
ESCA	1.08108	0.194088	0.96107	1.21608	161		GBM	0.934686	0.301336	0.822318	1.06241	104		GBM	0.825706	0.108885	0.653346	1.04354	56
GBM	0.909077	0.0926238	0.813488	1.0159	160		HNSC	1.08202	0.0797442	0.990695	1.18177	366		HNSC	0.938044	0.463608	0.790574	1.11302	133
HNSC	1.0483	0.232336	0.970214	1.13268	499		KICH	1.10466	0.663467	0.705531	1.72957	38		KICH	0.985943	0.946802	0.650507	1.49435	26
KICH	1.0522	0.730663	0.787554	1.40578	64		KIRC	0.883946	0.0232038	0.794639	0.98329	343		KIRC	0.886652	0.106083	0.766281	1.02593	185
KIRC	0.888865	0.00638522	0.816708	0.967397	528		KIRP	1.00165	0.985898	0.834133	1.20281	210		KIRP	0.761699	0.0264144	0.598987	0.968612	76
KIRP	0.918578	0.247626	0.795403	1.06083	286		LGG	0.861758	0.0352239	0.750317	0.989751	283		LGG	1.00907	0.913976	0.856535	1.18878	228
LGG	0.925407	0.148377	0.83306	1.02799	511		LIHC	1.1184	0.045606	1.00219	1.2481	249		LIHC	1.0474	0.523986	0.908337	1.20776	121
LIHC	1.09172	0.048243	1.00068	1.19105	370		LUAD	1.05318	0.391525	0.935468	1.18571	234		LUAD	1.05936	0.3288	0.943583	1.18934	270
LUAD	1.0542	0.208866	0.970893	1.14466	504		LUSC	0.976744	0.656109	0.880643	1.08333	367		LUSC	0.909675	0.292854	0.762568	1.08516	129
LUSC	0.958031	0.346904	0.876152	1.04756	496		MESO	1.07773	0.334426	0.92576	1.25464	68		MESO	1.0252	0.934361	0.56698	1.85375	15
MESO	1.07875	0.292827	0.936663	1.24239	83		PAAD	1.07406	0.280434	0.943376	1.22284	97		PAAD	1.00944	0.907032	0.862132	1.18193	80
OV	0.983033	0.669774	0.908682	1.06347	374		PCPG	0.803095	0.264333	0.546444	1.18029	78		PCPG	1.57341	0.0397986	1.02136	2.42383	101
PAAD	1.04334	0.397863	0.945606	1.15118	177		READ	0.913789	0.373565	0.749209	1.11452	90		READ	1.14716	0.372725	0.848249	1.5514	75
PCPG	1.09042	0.566568	0.811019	1.46607	179		SARC	1.04042	0.493765	0.928801	1.16545	118		SARC	1.00346	0.959643	0.877876	1.147	141
PRAD	1.00489	0.917202	0.916669	1.10159	495		SKCM	1.03526	0.341963	0.963848	1.11197	282		SKCM	0.997891	0.969313	0.896118	1.11122	172
READ	0.980161	0.815745	0.828131	1.1601	165		STAD	0.893133	0.0363406	0.803442	0.992837	239		STAD	0.927225	0.29697	0.804486	1.06869	133
SARC	1.0173	0.69015	0.935032	1.10681	259		THCA	0.903401	0.410624	0.709225	1.15074	135		THCA	1.23595	0.0256243	1.02614	1.48865	367
SKCM	1.02322	0.449629	0.964111	1.08595	454		THYM	0.81845	0.273618	0.571772	1.17155	62		THYM	0.959981	0.811688	0.686033	1.34332	56
STAD	0.906544	0.0197786	0.834744	0.98452	372		UVM	1.0439	0.807225	0.739231	1.47414	44		UVM	1.04525	0.803216	0.737957	1.48052	35
TGCT	1.0199	0.803878	0.872979	1.19156	134		*TCGA, The Cance Genome Atlas; 95% CI, 95% confidence interval; Progression-free interval (PFI); TCGA study abbreviations are provided in Supplementary Table S1							*TCGA, The Cance Genome Atlas; 95% CI, 95% confidence interval; Progression-free interval (PFI); TCGA study abbreviations are provided in Supplementary Table S1
THCA	1.09722	0.205642	0.950375	1.26676	502
THYM	0.907351	0.415065	0.718178	1.14635	118
UCEC	1.12734	0.0155672	1.023	1.24232	542
UCS	1.1725	0.129001	0.95473	1.43995	56
UVM	1.04658	0.720151	0.815837	1.34258	79
*TCGA, The Cance Genome Atlas; 95% CI, 95% confidence interval; Progression-free interval (PFI); There is no PFI data procided for LAML; TCGA study abbreviations are provided in Supplementary Table S1
