# Supplementary material for: Elevated Tumor-Associated Androgen Receptor Activity Correlates with Poor Immune Infiltration and Immunotherapy Response across Cancer Types
Source: Cancer Res Commun. 2026 Jan 5;6(1):17–35. doi: 10.1158/2767-9764.CRC-25-0409 (PMC12766373; doi:10.1158/2767-9764.CRC-25-0409)
Supplement: Supplementary Data 3 — Data for Supplementary Figure S1 [file crc-25-0409_supplementary_data_3_suppsd3.xlsx]

## Sheet: Figure S1
Supplementary Figure S1: AR activity on overall survival outcome in males and females across 33 TCGA cohorts.
			95% CI for Hazard Ratio
Cancer Type	Hazard Ratio	Significance (p value)	Lower	Higher	Sample number (n)
PRAD	1.12859	0.364755	0.868812	1.46605	495
KIRP	0.929836	0.397288	0.785694	1.10042	287
KICH	1.15662	0.355338	0.849559	1.57466	64
CHOL	1.03341	0.780839	0.819845	1.30261	36
BRCA	1.04709	0.295513	0.960603	1.14135	1080
COAD	0.959405	0.39593	0.871864	1.05574	453
LIHC	1.07868	0.156605	0.971368	1.19784	370
READ	0.994693	0.959533	0.809885	1.22167	165
UCS	1.08457	0.483756	0.86413	1.36124	56
OV	0.999348	0.988619	0.913657	1.09308	374
ACC	1.02798	0.814802	0.816027	1.29498	79
ESCA	1.00959	0.882472	0.889577	1.1458	161
LUSC	0.973852	0.485904	0.903914	1.0492	495
UCEC	1.16349	0.00888554	1.03872	1.30325	542
BLCA	1.00852	0.829444	0.933563	1.08951	407
STAD	0.930224	0.065315	0.861356	1.0046	370
LUAD	1.03752	0.408312	0.950783	1.13216	504
CESC	1.11387	0.101772	0.978896	1.26746	303
HNSC	1.05439	0.154871	0.980191	1.1342	499
UVM	0.79138	0.112961	0.59256	1.05691	80
PAAD	1.07822	0.167908	0.968765	1.20005	177
THCA	1.09131	0.507683	0.842694	1.41328	502
LGG	0.905843	0.133495	0.796075	1.03075	511
GBM	0.902784	0.0969286	0.800091	1.01866	160
SKCM	1.14491	0.000368176	1.06275	1.23343	453
TGCT	0.773168	0.375478	0.437715	1.3657	134
PCPG	0.885605	0.659292	0.516058	1.51978	179
MESO	0.978637	0.719901	0.869682	1.10124	85
KIRC	0.903984	0.0149525	0.833398	0.980548	530
THYM	1.37053	0.0492877	1.00098	1.87652	118
SARC	1.10305	0.0664571	0.993361	1.22486	259
DLBC	0.914226	0.729544	0.549878	1.51999	48
LAML	0.952178	0.461616	0.835716	1.08487	140
*TCGA, The Cance Genome Atlas; 95% CI, 95% confidence interval; TCGA study abbreviations are provided in Supplementary Table S1
