# Supplementary material for: Elevated Tumor-Associated Androgen Receptor Activity Correlates with Poor Immune Infiltration and Immunotherapy Response across Cancer Types
Source: Cancer Res Commun. 2026 Jan 5;6(1):17–35. doi: 10.1158/2767-9764.CRC-25-0409 (PMC12766373; doi:10.1158/2767-9764.CRC-25-0409)
Supplement: Supplementary Data 4 — Data for Figure S2B to S2D and S3A, B [file crc-25-0409_supplementary_data_4_suppsd4.xlsx]

## Sheet: Suppl. Figure S2B to D, S3A, B
Data for Supplementary Figure S2B: ESR1 activity on PFI survival outcome in males and females across 32 TCGA cohorts.							Data for Supplementary Figure S2C: ESR1 activity on PFI survival outcome in males across 26 TCGA cohorts.							Data for Supplementary Figure S2D: ESR1 activity on PFI survival outcome in females across 26 TCGA cohorts.							Data for Supplementary Figure S3A: AR/ESR1 activity on PFI survival outcome in males across TCGA cohorts.							Data for Supplementary Figure S3B: AR/ESR1 activity on PFI survival outcome in Females across TCGA cohorts.
			95% CI for Hazard Ratio							95% CI for Hazard Ratio							95% CI for Hazard Ratio							95% CI for Hazard Ratio							95% CI for Hazard Ratio
Cancer Type	Hazard Ratio	Significance (p value)	Lower	Higher	Sample number (n)		Cancer Type	Hazard Ratio	Significance (p value)	Lower	Higher	Sample number (n)		Cancer Type	Hazard Ratio	Significance (p value)	Lower	Higher	Sample number (n)		Cancer Type	Hazard Ratio	Significance (p value)	Lower	Higher	Sample number (n)		Cancer Type	Hazard Ratio	Significance (p value)	Lower	Higher	Sample number (n)
ACC	0.702609	0.000127063	0.586562	0.841616	79		ACC	0.688003	0.0356765	0.485349	0.975275	31		ACC	0.69425	0.000870705	0.560036	0.86063	48		ACC	0.936476	0.475968	0.781848	1.12169	31		ACC	0.987215	0.546789	0.946748	1.02941	48
BLCA	1.04464	0.214992	0.97496	1.1193	408		BLCA	1.0324	0.451693	0.950138	1.12178	301		BLCA	1.06681	0.309395	0.941743	1.20848	107		BLCA	0.970922	0.412727	0.90473	1.04196	301		BLCA	1.12012	0.0178654	1.01975	1.23036	107
BRCA	0.97005	0.404973	0.903053	1.04202	1080		BRCA	0.62387	0.602791	0.105524	3.6884	12		BRCA	0.96959	0.39973	0.902345	1.04185	1068		BRCA	4.63702	0.460787	0.0786646	273.337	12		BRCA	0.99538	0.652178	0.975535	1.01563	1068
CESC	0.994859	0.930974	0.885338	1.11793	303		CHOL	0.89714	0.487011	0.660595	1.21839	16		CHOL	0.691599	0.0280229	0.497719	0.961001	20		CHOL	0.709899	0.217505	0.411809	1.22376	16		CESC	1.00167	0.00266559	1.00058	1.00276	303
CHOL	0.782926	0.0253641	0.631763	0.970259	36		COAD	1.0418	0.443479	0.938202	1.15685	239		COAD	1.05039	0.396745	0.937495	1.17689	214		COAD	0.999881	0.900713	0.99801	1.00176	239		CHOL	1.23671	0.0437148	1.00601	1.52031	20
COAD	1.0392	0.321579	0.963122	1.12128	453		DLBC	1.07918	0.773547	0.642201	1.8135	22		DLBC	0.877259	0.407058	0.643696	1.19557	26		DLBC	0.289388	0.211169	0.0414325	2.02126	22		COAD	0.975093	0.552131	0.897297	1.05963	214
DLBC	0.920868	0.53895	0.707923	1.19787	48		ESCA	0.892337	0.0296718	0.805263	0.988827	138		ESCA	1.60572	0.0567017	0.986581	2.61339	23		ESCA	0.912368	0.142064	0.807231	1.0312	138		DLBC	0.803692	0.607539	0.349053	1.85049	26
ESCA	0.930052	0.160139	0.840547	1.02909	161		GBM	1.02675	0.579631	0.935192	1.12727	104		GBM	1.17405	0.00904497	1.04079	1.32438	56		GBM	0.953798	0.459638	0.841402	1.08121	104		ESCA	1.11094	0.815783	0.458465	2.69199	23
GBM	1.07871	0.0456591	1.00146	1.16192	160		HNSC	0.920497	0.0269649	0.855352	0.990605	366		HNSC	1.00399	0.950883	0.884495	1.13963	133		HNSC	0.988955	0.601654	0.948563	1.03107	366		GBM	0.991951	0.705349	0.951254	1.03439	56
HNSC	0.94066	0.0530887	0.884121	1.00082	499		KICH	0.532278	0.0199447	0.312976	0.905244	38		KICH	1.18225	0.429279	0.780578	1.79062	26		KICH	2.0804	0.0357925	1.04982	4.12267	38		HNSC	1.04056	0.191791	0.980256	1.10458	133
KICH	0.79085	0.109865	0.593155	1.05444	64		KIRC	0.986954	0.785489	0.897899	1.08484	343		KIRC	0.967202	0.647266	0.838454	1.11572	185		KIRC	0.999035	0.963007	0.959102	1.04063	343		KICH	1.14915	0.714207	0.546062	2.4183	26
KIRC	0.990159	0.803021	0.91613	1.07017	528		KIRP	0.883443	0.16678	0.741111	1.05311	210		KIRP	1.02378	0.818066	0.838016	1.25071	76		KIRP	0.968735	0.0404783	0.939741	0.998623	210		KIRC	1.00987	0.653594	0.96746	1.05414	185
KIRP	0.944064	0.399523	0.825741	1.07934	286		LGG	0.991706	0.882578	0.887941	1.1076	283		LGG	1.13572	0.0345104	1.00932	1.27794	228		LGG	1.00159	0.0390088	1.00008	1.00311	283		KIRP	0.912757	0.452202	0.719438	1.15802	76
LGG	1.04213	0.311148	0.962146	1.12876	511		LIHC	0.914426	0.0288457	0.843932	0.990807	249		LIHC	0.927578	0.201191	0.826581	1.04092	121		LIHC	1.00214	0.929585	0.955713	1.05082	249		LGG	0.997758	0.938305	0.942641	1.0561	228
LIHC	0.918996	0.012096	0.860318	0.981676	370		LUAD	0.987322	0.769307	0.906629	1.0752	234		LUAD	0.981066	0.622098	0.909255	1.05855	270		LUAD	0.995647	0.249278	0.988285	1.00306	234		LIHC	1.02728	0.720343	0.88652	1.1904	121
LUAD	0.984542	0.586641	0.930777	1.04141	504		LUSC	1.06001	0.142455	0.980592	1.14586	367		LUSC	0.892046	0.11144	0.774992	1.02678	129		LUSC	1.05691	0.187358	0.973427	1.14755	367		LUAD	0.999206	0.988643	0.895652	1.11473	270
LUSC	1.01631	0.64294	0.949108	1.08828	496		MESO	0.891951	0.131469	0.768799	1.03483	68		MESO	1.13467	0.525657	0.768102	1.67617	15		MESO	0.974055	0.389135	0.917489	1.03411	68		LUSC	1.08437	0.259004	0.942094	1.24814	129
MESO	0.89417	0.0996236	0.782705	1.02151	83		PAAD	1.02564	0.65446	0.917997	1.14591	97		PAAD	1.08018	0.21341	0.956603	1.21973	80		PAAD	0.983988	0.489813	0.939929	1.03011	97		MESO	1.95558	0.0314006	1.06166	3.60215	15
OV	1.0262	0.393867	0.966973	1.08905	374		PCPG	1.00492	0.974119	0.746972	1.35195	78		PCPG	0.776058	0.137241	0.5555	1.08419	101		PCPG	1.10477	0.11524	0.975947	1.25059	78		OV	1.00344	0.444282	0.994653	1.0123	374
PAAD	1.05478	0.201069	0.971974	1.14464	177		READ	0.991074	0.919133	0.833562	1.17835	90		READ	0.999395	0.99606	0.786107	1.27055	75		PRAD	0.931066	0.00783371	0.883317	0.981395	495		PAAD	1.06223	0.449438	0.908402	1.2421	80
PCPG	0.901399	0.336718	0.729355	1.11403	179		SARC	0.976861	0.713374	0.86215	1.10683	118		SARC	0.882005	0.0529717	0.776681	1.00161	141		READ	0.943669	0.468083	0.806869	1.10366	90		PCPG	0.754607	0.0222305	0.592789	0.960598	101
PRAD	0.916107	0.0168057	0.852612	0.98433	495		SKCM	0.979558	0.512683	0.920823	1.04204	282		SKCM	0.94041	0.183421	0.859023	1.02951	172		SARC	1.02821	0.208547	0.984582	1.07377	118		READ	1.02807	0.815661	0.814586	1.29751	75
READ	0.985809	0.841195	0.85718	1.13374	165		STAD	1.06998	0.119818	0.982568	1.16517	239		STAD	1.09261	0.201975	0.953627	1.25185	133		SKCM	1.00141	0.865869	0.985168	1.01792	282		SARC	1.00748	0.820145	0.944795	1.07432	141
SARC	0.938401	0.150924	0.860418	1.02345	259		THCA	0.664737	0.0032842	0.506304	0.872748	135		THCA	0.988556	0.8861	0.844505	1.15718	367		STAD	1.10725	0.0165784	1.01871	1.20348	239		SKCM	0.993077	0.0496213	0.986213	0.999989	172
SKCM	0.96518	0.173178	0.917191	1.01568	454		THYM	0.839922	0.264968	0.618063	1.14142	62		THYM	1.10951	0.45032	0.84713	1.45317	56		TGCT	1.01728	0.533975	0.963821	1.0737	134		STAD	0.943288	0.015526	0.899721	0.988965	133
STAD	1.07926	0.0375332	1.00441	1.15968	372		UVM	1.11697	0.273639	0.916282	1.36161	44		UVM	1.08404	0.551129	0.831407	1.41343	35		THCA	0.997415	0.936219	0.936142	1.0627	135		THCA	1.11382	0.0273681	1.01211	1.22576	367
TGCT	0.976541	0.719682	0.857802	1.11172	134		*TCGA, The Cance Genome Atlas; 95% CI, 95% confidence interval; Progression-free interval (PFI); TCGA study abbreviations are provided in Supplementary Table S1							*TCGA, The Cance Genome Atlas; 95% CI, 95% confidence interval; Progression-free interval (PFI); TCGA study abbreviations are provided in Supplementary Table S1							THYM	1.03575	0.888206	0.634668	1.69031	62		THYM	1.12271	0.66819	0.661332	1.90596	56
THCA	0.882132	0.065167	0.77205	1.00791	502																UVM	1.22505	0.471158	0.705316	2.12776	44		UCEC	1.01455	0.26895	0.988898	1.04086	542
THYM	0.972541	0.769714	0.807141	1.17183	118																*TCGA, The Cance Genome Atlas; 95% CI, 95% confidence interval; Progression-free interval (PFI); TCGA study abbreviations are provided in Supplementary Table S1							UCS	0.977178	0.725972	0.858826	1.11184	56
UCEC	0.959601	0.308482	0.886387	1.03886	542																							UVM	1.60571	0.0508294	0.998293	2.58271	35
UCS	0.956507	0.588033	0.814355	1.12347	56																							*TCGA, The Cance Genome Atlas; 95% CI, 95% confidence interval; Progression-free interval (PFI); TCGA study abbreviations are provided in Supplementary Table S1
UVM	1.09896	0.229157	0.942298	1.28166	79
*TCGA, The Cance Genome Atlas; 95% CI, 95% confidence interval; Progression-free interval (PFI); There is no PFI data procided for LAML; TCGA study abbreviations are provided in Supplementary Table S1
