# Supplementary material for: Elevated Tumor-Associated Androgen Receptor Activity Correlates with Poor Immune Infiltration and Immunotherapy Response across Cancer Types
Source: Cancer Res Commun. 2026 Jan 5;6(1):17–35. doi: 10.1158/2767-9764.CRC-25-0409 (PMC12766373; doi:10.1158/2767-9764.CRC-25-0409)
Supplement: Supplementary Data 5 — Data for Figure S4B to S4D [file crc-25-0409_supplementary_data_5_suppsd5.xlsx]

## Sheet: Suppl. Figure S4B, C, D
Data for Supplementary Figure S4B: ESR2 activity on PFI survival outcome in males and females across 32 TCGA cohorts.							Data for Supplementary Figure S4C: ESR2 activity on PFI survival outcome in males across 26 TCGA cohorts.							Data for Supplementary Figure S4D: ESR2 activity on PFI survival outcome in females across 26 TCGA cohorts.
			95% CI for Hazard Ratio							95% CI for Hazard Ratio							95% CI for Hazard Ratio
Cancer Type	Hazard Ratio	Significance (p value)	Lower	Higher	Sample number (n)		Cancer Type	Hazard Ratio	Significance (p value)	Lower	Higher	Sample number (n)		Cancer Type	Hazard Ratio	Significance (p value)	Lower	Higher	Sample number (n)
ACC	0.731732	0.0637036	0.525982	1.01797	79		ACC	0.508145	0.0837965	0.235892	1.09461	31		ACC	0.76879	0.147525	0.538612	1.09734	48
BLCA	1.03032	0.619661	0.915673	1.15933	408		BLCA	1.04236	0.551471	0.909321	1.19487	301		BLCA	0.973034	0.824102	0.764615	1.23826	107
BRCA	0.955229	0.499427	0.836334	1.09103	1080		BRCA	1.5331	0.595846	0.316097	7.43565	12		BRCA	0.946451	0.423547	0.827105	1.08302	1068
CESC	1.0003	0.997959	0.797796	1.25419	303		CHOL	1.23852	0.451682	0.709524	2.1619	16		CHOL	0.855007	0.449872	0.569524	1.28359	20
CHOL	0.966487	0.844081	0.688126	1.35745	36		COAD	0.890291	0.301589	0.714134	1.1099	239		COAD	1.11336	0.333163	0.895752	1.38382	214
COAD	0.989675	0.893491	0.850183	1.15205	453		DLBC	2.3847	0.299567	0.461659	12.3182	22		DLBC	0.696973	0.329574	0.337315	1.44011	26
DLBC	0.805964	0.509536	0.424542	1.53007	48		ESCA	0.784546	0.0119171	0.649352	0.947887	138		ESCA	3.41963	0.0281275	1.141	10.2488	23
ESCA	0.841826	0.0628738	0.702149	1.00929	161		GBM	1.12831	0.172446	0.948666	1.34198	104		GBM	1.3266	0.0183055	1.04901	1.67765	56
GBM	1.18941	0.0126769	1.03777	1.3632	160		HNSC	1.01276	0.854476	0.884432	1.15971	366		HNSC	0.837691	0.180656	0.646362	1.08566	133
HNSC	0.971379	0.63032	0.863037	1.09332	499		KICH	0.401651	0.051887	0.160125	1.00749	38		KICH	2.6765	0.0564571	0.97328	7.36033	26
KICH	0.929485	0.797677	0.531422	1.62572	64		KIRC	0.941786	0.524204	0.783052	1.1327	343		KIRC	1.0375	0.789569	0.791718	1.35958	185
KIRC	0.99522	0.949936	0.856975	1.15577	528		KIRP	0.788998	0.125804	0.582508	1.06869	210		KIRP	1.03767	0.847371	0.712104	1.51207	76
KIRP	0.875825	0.273686	0.690737	1.11051	286		LGG	1.14925	0.0897662	0.97864	1.34961	283		LGG	1.44844	8.17211e-05	1.20461	1.74162	228
LGG	1.24222	0.00035618	1.10279	1.39929	511		LIHC	0.833299	0.0380168	0.701424	0.989968	249		LIHC	0.745429	0.0292908	0.572357	0.970834	121
LIHC	0.804535	0.00291765	0.697178	0.928424	370		LUAD	1.0931	0.30928	0.920737	1.29772	234		LUAD	0.910682	0.254002	0.775442	1.06951	270
LUAD	0.996051	0.94695	0.886472	1.11918	504		LUSC	1.14415	0.0902155	0.979103	1.33702	367		LUSC	0.783231	0.0993445	0.585728	1.04733	129
LUSC	1.0478	0.502422	0.91415	1.20099	496		MESO	0.912733	0.478773	0.708934	1.17512	68		MESO	0.618122	0.163182	0.314354	1.21543	15
MESO	0.922195	0.455616	0.745438	1.14086	83		PAAD	1.19693	0.103745	0.963876	1.48633	97		PAAD	1.3903	0.0129453	1.07213	1.8029	80
OV	1.08284	0.183604	0.962981	1.21763	374		PCPG	1.3804	0.249064	0.797875	2.38824	78		PCPG	0.726809	0.219251	0.43685	1.20923	101
PAAD	1.2874	0.00283788	1.09061	1.51969	177		READ	0.853984	0.440667	0.571745	1.27555	90		READ	1.14664	0.596217	0.691199	1.90217	75
PCPG	0.987529	0.942691	0.701377	1.39043	179		SARC	0.996702	0.975163	0.809563	1.2271	118		SARC	1.02262	0.811683	0.850756	1.2292	141
PRAD	0.812257	0.00427436	0.704279	0.936789	495		SKCM	0.972647	0.670928	0.855839	1.1054	282		SKCM	0.870198	0.133462	0.72569	1.04348	172
READ	0.956582	0.78401	0.696423	1.31393	165		STAD	1.14127	0.133391	0.960384	1.35624	239		STAD	1.12553	0.439688	0.83386	1.51922	133
SARC	1.0145	0.835262	0.885811	1.16188	259		THCA	0.940651	0.742817	0.652696	1.35565	135		THCA	1.10491	0.467357	0.844278	1.446	367
SKCM	0.939459	0.248	0.84501	1.04446	454		THYM	0.74301	0.377738	0.384013	1.43762	62		THYM	1.58237	0.144659	0.854088	2.93167	56
STAD	1.13215	0.105746	0.974075	1.31587	372		UVM	1.131	0.600401	0.713545	1.79269	44		UVM	1.02345	0.944992	0.529772	1.97718	35
TGCT	0.955523	0.770999	0.703382	1.29805	134		*TCGA, The Cance Genome Atlas; 95% CI, 95% confidence interval; Progression-free interval (PFI); TCGA study abbreviations are provided in Supplementary Table S1							*TCGA, The Cance Genome Atlas; 95% CI, 95% confidence interval; Progression-free interval (PFI); TCGA study abbreviations are provided in Supplementary Table S1
THCA	1.04882	0.666384	0.84448	1.3026	502
THYM	1.10031	0.641612	0.735697	1.64562	118
UCEC	1.01983	0.807053	0.871136	1.19391	542
UCS	0.768721	0.073094	0.576563	1.02492	56
UVM	1.06792	0.725779	0.739712	1.54175	79
*TCGA, The Cance Genome Atlas; 95% CI, 95% confidence interval; Progression-free interval (PFI); There is no PFI data procided for LAML; TCGA study abbreviations are provided in Supplementary Table S1
