# Supplementary material for: Elevated Tumor-Associated Androgen Receptor Activity Correlates with Poor Immune Infiltration and Immunotherapy Response across Cancer Types
Source: Cancer Res Commun. 2026 Jan 5;6(1):17–35. doi: 10.1158/2767-9764.CRC-25-0409 (PMC12766373; doi:10.1158/2767-9764.CRC-25-0409)
Supplement: Supplementary Data 6 — Data for Figure S5B to S5D [file crc-25-0409_supplementary_data_6_suppsd6.xlsx]

## Sheet: Suppl. Figure S5B, C, D
Data for Supplementary Figure S5B: PR activity on PFI survival outcome in males and females across 32 TCGA cohorts.							Data for Supplementary Figure S5C: PR activity on PFI survival outcome in males across 26 TCGA cohorts.							Data for Supplementary Figure S5D: PR activity on PFI survival outcome in females across 26 TCGA cohorts.
			95% CI for Hazard Ratio							95% CI for Hazard Ratio							95% CI for Hazard Ratio
Cancer Type	Hazard Ratio	Significance (p value)	Lower	Higher	Sample number (n)		Cancer Type	Hazard Ratio	Significance (p value)	Lower	Higher	Sample number (n)		Cancer Type	Hazard Ratio	Significance (p value)	Lower	Higher	Sample number (n)
ACC	0.560188	4.61337e-06	0.437195	0.717783	79		ACC	0.60703	0.0277285	0.389198	0.946781	31		ACC	0.555523	0.000101058	0.413053	0.747133	48
BLCA	1.03086	0.564386	0.929642	1.14309	408		BLCA	1.05619	0.378738	0.935136	1.19292	301		BLCA	0.957555	0.686328	0.775791	1.1819	107
BRCA	0.922982	0.194107	0.817817	1.04167	1080		BRCA	5.41401	0.373172	0.131569	222.785	12		BRCA	0.914981	0.152263	0.81018	1.03334	1068
CESC	1.05597	0.583028	0.869377	1.28261	303		CHOL	0.988588	0.970861	0.53402	1.83009	16		CHOL	0.836609	0.624306	0.4097	1.70836	20
CHOL	0.903102	0.656724	0.576154	1.41558	36		COAD	1.09039	0.332384	0.915358	1.29889	239		COAD	1.13282	0.200816	0.935791	1.37133	214
COAD	1.09014	0.184193	0.959755	1.23825	453		DLBC	0.668758	0.504908	0.204957	2.1821	22		DLBC	0.654649	0.169261	0.357819	1.19772	26
DLBC	0.664186	0.125204	0.393666	1.1206	48		ESCA	0.868128	0.0814564	0.740448	1.01782	138		ESCA	1.68272	0.0950484	0.913384	3.10007	23
ESCA	0.92628	0.342955	0.790692	1.08512	161		GBM	1.00115	0.989321	0.846184	1.18449	104		GBM	1.26326	0.0368082	1.01442	1.57314	56
GBM	1.09859	0.173892	0.959348	1.25805	160		HNSC	0.836444	0.00767257	0.733531	0.953797	366		HNSC	0.870665	0.20581	0.70254	1.07903	133
HNSC	0.845318	0.00315376	0.756085	0.945081	499		KICH	0.459199	0.0218036	0.236151	0.892918	38		KICH	0.735215	0.353433	0.383939	1.40788	26
KICH	0.567923	0.0154539	0.359267	0.897765	64		KIRC	0.753749	0.00110508	0.636013	0.89328	343		KIRC	0.72762	0.0338815	0.542404	0.976082	185
KIRC	0.745819	9.65861e-05	0.643588	0.864287	528		KIRP	0.813639	0.123318	0.625909	1.05767	210		KIRP	0.987484	0.951051	0.660518	1.4763	76
KIRP	0.855835	0.158526	0.689306	1.0626	286		LGG	1.06765	0.38959	0.919739	1.23935	283		LGG	0.94406	0.463753	0.809322	1.10123	228
LGG	1.00297	0.956335	0.90189	1.11538	511		LIHC	0.792707	0.000216834	0.70089	0.896552	249		LIHC	0.835463	0.0388785	0.704438	0.990859	121
LIHC	0.807663	2.6117e-05	0.73112	0.892219	370		LUAD	0.92305	0.31545	0.789459	1.07925	234		LUAD	1.00737	0.921102	0.871191	1.16483	270
LUAD	0.965095	0.507925	0.868745	1.07213	504		LUSC	1.12755	0.115462	0.971002	1.30933	367		LUSC	0.78643	0.0726612	0.604962	1.02233	129
LUSC	1.02696	0.684007	0.903481	1.16731	496		MESO	0.916489	0.471407	0.722868	1.16197	68		MESO	1.17236	0.533884	0.710349	1.93488	15
MESO	0.930962	0.503776	0.754835	1.14818	83		PAAD	0.87027	0.140503	0.723449	1.04689	97		PAAD	1.08351	0.384014	0.904494	1.29797	80
OV	1.07623	0.163015	0.970685	1.19326	374		PCPG	0.995562	0.989714	0.506292	1.95765	78		PCPG	0.446423	0.00184838	0.268699	0.741699	101
PAAD	0.972671	0.674673	0.854623	1.10703	177		READ	1.04626	0.735302	0.804985	1.35984	90		READ	0.94629	0.801693	0.61507	1.45587	75
PCPG	0.625911	0.0216775	0.419571	0.933728	179		SARC	0.802604	0.01337	0.674275	0.955356	118		SARC	0.855854	0.0670207	0.724534	1.01097	141
PRAD	0.887812	0.0871737	0.77465	1.01751	495		SKCM	1.0553	0.318767	0.949337	1.1731	282		SKCM	0.926573	0.292106	0.804012	1.06782	172
READ	0.977595	0.845005	0.77893	1.22693	165		STAD	1.14095	0.0540302	0.997719	1.30475	239		STAD	1.04108	0.691879	0.853131	1.27043	133
SARC	0.837743	0.00376453	0.743183	0.944334	259		THCA	0.891333	0.528054	0.623524	1.27417	135		THCA	0.845138	0.220181	0.645824	1.10597	367
SKCM	1.0086	0.843106	0.926568	1.0979	454		THYM	0.98992	0.953501	0.704235	1.3915	62		THYM	1.04922	0.784976	0.742972	1.4817	56
STAD	1.11252	0.0544163	0.997981	1.2402	372		UVM	1.24449	0.256673	0.852815	1.81604	44		UVM	0.872901	0.495271	0.590601	1.29014	35
TGCT	0.98449	0.892027	0.785576	1.23377	134		*TCGA, The Cance Genome Atlas; 95% CI, 95% confidence interval; Progression-free interval (PFI); TCGA study abbreviations are provided in Supplementary Table S1							*TCGA, The Cance Genome Atlas; 95% CI, 95% confidence interval; Progression-free interval (PFI); TCGA study abbreviations are provided in Supplementary Table S1
THCA	0.873094	0.214186	0.704792	1.08159	502
THYM	1.00262	0.982209	0.79652	1.26205	118
UCEC	0.883061	0.0734723	0.770635	1.01189	542
UCS	1.02776	0.843854	0.782608	1.34972	56
UVM	0.980794	0.878096	0.765525	1.2566	79
*TCGA, The Cance Genome Atlas; 95% CI, 95% confidence interval; Progression-free interval (PFI); There is no PFI data procided for LAML; TCGA study abbreviations are provided in Supplementary Table S1
